# Supplementary material for: Preventing autosomal-dominant hearing loss in Bth mice with CRISPR/CasRx-based RNA editing
Source: Signal Transduct Target Ther. 2022 Mar 14;7:79. doi: 10.1038/s41392-022-00893-4 (PMC8918553; doi:10.1038/s41392-022-00893-4)
Supplement: Supplementary file 2 — Dataset 1 [file 41392_2022_893_MOESM2_ESM.xlsx]

## Sheet: mCherry-TMC1-wt CasRx
								average	SEM		g16									average	SEM
53806	118.704	56	255	6.38697e+06	15381842	56	255	114.477	5.77892		1	58692.9	76.273	41	255	4.4767e+06	10781319	41	255	72.9847	2.524
52529.2	118.421	57	255	6.22056e+06	14981089	57	255				2	42269.8	70.138	36	255	2.9647e+06	7139939	36	255
79735.4	106.306	52	255	8.47635e+06	20413732	52	255				3	41526.5	72.543	38	255	3.01247e+06	7254972	38	255
											g17
68064.1	54.701	29	255	3.7232e+06	8966637	29	255	54.8227	7.48573		1	43293.7	61.84	32	255	2.67727e+06	6447717	32	255	57.106	3.37488
68408.4	45.716	25	255	3.12735e+06	7531660	25	255				2	55461.6	55.265	30	255	3.06507e+06	7381656	30	255
44566.4	64.051	34	255	2.85453e+06	6874604	34	255				3	48530.6	54.213	29	255	2.63101e+06	6336303	29	255
											g18
58259.8	42.024	23	255	2.44832e+06	5896320	23	255	41.8615	0.1625		1	69198.1	51.467	28	255	3.56141e+06	8577003	28	255	53.7383	4.69863
413369	13.39	5	255	5.53483e+06	13329635	5	255				2	45999.3	60.282	33	255	2.77296e+06	6678155	33	255
75354.3	41.699	23	255	3.14223e+06	7567494	23	255				3	60388.7	49.466	27	255	2.9872e+06	7194129	27	255
											g19
59443.2	66.345	36	255	3.94373e+06	9497762	36	255	63.767	2.578		1	61861.5	45.451	25	255	2.81167e+06	6771382	25	255	54.9885	1.3525
59154.6	61.189	33	255	3.6196e+06	8717141	33	255				2	40379.2	53.636	29	255	2.16578e+06	5215888	29	255
360245	145.919	64.243	52566613	8.589	52566613						3	73698.8	56.341	31	255	4.15226e+06	9999961	31	255
											g20
343376	9.997	4	255	3.43283e+06	8267335	4	255	9.2845	0.7125		1	100946	27.784	16	255	2.8047e+06	6754614	16	255	18.634	9.15
723269	8.572	5	255	6.20003e+06	14931633	5	255				2	565517	9.484	4	255	5.3634e+06	12916776	4	255
62053.7	58.267	33	255	3.61571e+06	8707784	33	255				3	45641.4	99.54	49	255	4.54313e+06	10941291	49	255
											g21
48545.9	54.724	30	255	2.65664e+06	6398036	30	255	54.9067	1.70078		1	53906.9	114.035	55	255	6.14727e+06	14804585	55	255	107.829	6.09811
78227.7	52.921	30	255	4.13992e+06	9970239	30	255				2	56106.4	109.912	52	255	6.16676e+06	14851507	52	255
75642.9	57.075	32	255	4.31732e+06	10397467	32	255				3	45641.4	99.54	49	255	4.54313e+06	10941291	49	255
											g22
103262	33.876	19	255	3.49808e+06	8424496	19	255	37.3937	2.51979		1	98004.5	56.244	33	255	5.51213e+06	13274964	33	255	51.418	4.826
71398	39.646	22	255	2.83062e+06	6817039	22	255				2	87089.5	46.592	27	255	4.0577e+06	9772233	27	255
95366.6	38.659	22	255	3.68681e+06	8879011	22	255				3	524675	9.099	4	255	4.77406e+06	11497437	4	255
											g23
67364.5	49.585	28	255	3.34024e+06	8044363	28	255	48.4613	0.801557		1	519504	10.105	4	255	5.24938e+06	12642168	4	255	10.132	0.027
53809.4	48.029	27	255	2.58441e+06	6224088	27	255				2	547680	10.159	4	255	5.56412e+06	13400161	4	255
67954.9	47.77	27	255	3.24622e+06	7817921	27	255				3	45711.6	51.7	27	255	2.36328e+06	5691534	27	255
											g24
875989	6.949	4	255	6.08703e+06	14659488	4	255	40.221	2.839		1	66945.9	39.017	22	255	2.61204e+06	6290613	22	255	41.2225	2.2055
83778	37.382	22	255	3.13176e+06	7542282	22	255				2	65094	43.428	23	255	2.82691e+06	6808104	23	255
49140.1	43.06	24	255	2.11596e+06	5095906	24	255				3	47683.9	56.034	30	255	2.67193e+06	6434860	30	255
											g25
48212.1	63.04	34	255	3.03927e+06	7319533	34	255	65.6247	5.65017		1	940406	5.416	3	255	5.09281e+06	12265104	3	255	10.7535	1.0535
18172.9	73.465	37	255	1.33507e+06	3215279	37	255				2	504577	11.807	5	255	5.95773e+06	14348091	5	255
49355.2	60.369	31	255	2.97955e+06	7175691	31	255				3	491615	9.7	4	255	4.76889e+06	11484989	4	255
											g26
62473.5	53.211	29	255	3.32428e+06	8005912	29	255	62.6437	6.89229		1	56131.3	42.107	23	255	2.36354e+06	5692150	23	255	57.701	11.6926
61241.9	69.487	36	255	4.25553e+06	10248669	36	255				2	43569	70.262	38	255	3.06124e+06	7372445	38	255
45352.8	65.233	34	255	2.95849e+06	7124987	34	255				3	41921.8	60.734	33	255	2.54609e+06	6131795	33	255
											g27
64687.9	80.201	42	255	5.18805e+06	12494475	42	255	83.0577	3.2974		1	73599.5	56.664	32	255	4.17041e+06	10043677	32	255	35.5455	3.6945
49383.5	81.294	42	255	4.01458e+06	9668369	42	255				2	72801.9	31.851	18	255	2.3188e+06	5584400	18	255
38912.2	87.678	45	255	3.41173e+06	8216526	45	255				3	89253.2	39.24	22	255	3.50227e+06	8434570	22	255
											g28
58151.4	49.181	27	255	2.85997e+06	6887721	27	255	45.6517	2.60387		1	65448.6	41.162	23	255	2.694e+06	6488010	23	255	43.967	2.805
74019.7	42.977	23	255	3.18114e+06	7661191	23	255				2	51672.2	46.772	26	255	2.41679e+06	5820395	26	255
53035	44.797	24	255	2.37579e+06	5721654	24	255				3	539745	9.422	4	255	5.08541e+06	12247269	4	255
											g29
54897.3	67.878	35	255	3.72633e+06	8974190	35	255	68.4443	0.627387		1	46874.2	65.406	35	255	3.06588e+06	7383604	35	255	62.497	6.65262
56234.3	69.319	36	255	3.89812e+06	9387901	36	255				2	74655	53.294	29	255	3.97869e+06	9581943	29	255
58337	68.136	37	255	3.97484e+06	9572662	37	255				3	32004.9	68.791	37	255	2.20165e+06	5302262	37	255
											g30
55977.3	63.853	34	255	3.5743e+06	8608047	34	255	62.6175	1.2355		1	43888.3	51.033	27	255	2.23975e+06	5394029	27	255	50.9317	0.553345
46229.4	61.382	33	255	2.83763e+06	6833914	33	255				2	56495.9	51.553	27	255	2.91254e+06	7014315	27	255
42276	89.155	46	255	3.76913e+06	9077256	46	255				3	98153.6	50.209	27	255	4.92819e+06	11868650	27	255
46213.6	93.545	46	255	4.32306e+06	10411303	46	255	88.8077	3.61423
43487.2	84.777	43	255	3.6867e+06	8878733	43	255
45810.4	88.101	46	255	4.03593e+06	9719791	46	255

## Sheet: tmc1-A-CasRx
NC							Average	SEM	SD	g16							Average	SEM
1	308051	64.449	37	85	19853648	19853648	61.611	2.838		1	119218	47.477	27	85	5660093	5660093	45.4075	2.0695
2	353494	58.773	34	85	20775744	20775744				2	173573	43.338	25	85	7522318	7522318
										3	950740	12.933	5	85	12295488	12295488
g1										g17
1	1048144	9.893	5	85	10369646	10369646	9.7655	0.1275		1	224181	36.54	21	85	8191676	8191676	37.2815	0.7415
2	1114483	9.638	5	85	10741785	10741785				2	236770	38.023	22	85	9002795	9002795
3	227892	21.33	13	85	4861046	4861046				3	253297	33.584	20	85	8506634	8506634
g2										g18
1	1237476	9.25	5	85	11447032	11447032	9.479	0.271235		1	316417	32.075	19	85	10149194	10149194	31.2253	0.82391
2	1276319	9.86	5	85	12585077	12585077				2	301651	31.491	18	85	9499161	9499161
3	1407565	9.327	5	85	13128143	13128143				3	253369	30.11	18	85	7628950	7628950
g3										g19
1	821528	9.334	5	85	7668546	7668546	5.6825	0.0565	0.0799031	1	219167	28.809	17	85	6313910	6313910	27.9855	0.8235
2	2930573	5.739	4	85	16817726	16817726				2	221434	31.809	19	85	7043639	7043639
3	2987458	5.626	4	85	16807666	16807666				3	263203	27.162	16	85	7149225	7149225
g4										g20
1	2072730	5.814	4	85	12050514	12050514	5.903	0.089		1	1111540	8.356	5	84	9288057	9288057	8.78133	0.304336
2	2321079	5.992	4	79	13908938	13908938				2	910957	9.051	5	85	8245044	8245044
3	927489	9.399	5	85	8717479	8717479				3	843424	8.937	5	85	7537600	7537600
g5										g21
1	992568	10.791	5	85	10710666	10710666	10.4637	0.263409		1	303356	62.568	36	85	18980488	18980488	63.4575	0.8895
2	1034671	10.146	5	85	10497931	10497931				2	346516	64.347	37	85	22297356	22297356
3	1122537	10.454	5	85	11734502	11734502
g6										g22
1	962534	10.12	5	85	9740719	9740719	8.41	1.40653		1	1137194	8.77	5	85	9972679	9972679	8.77	0
2	1337069	8.435	5	85	11278202	11278202				2	1137194	8.77	5	85	9972679	9972679
3	2200572	6.675	4	85	14688921	14688921				3	2168275	6.408	4	85	13894482	13894482
g7										g23
1	615861	8.811	5	85	5426344	5426344	5.8965	0.3955		1	237233	21.407	13	85	5078422	5078422	9.312	0.069
2	2270008	5.501	4	80	12487828	12487828				2	1083128	9.381	5	85	10160666	10160666
3	1509100	6.292	4	85	9495325	9495325				3	1429903	9.243	5	85	13216507	13216507
g8										g24
1	1314230	6.535	4	85	8588759	8588759	6.491	0.044		1	988678	10.64	5	85	10519175	10519175	9.851	0.789
2	598744	6.447	4	75	3860273	3860273				2	1315836	9.062	5	85	11924507	11924507
3	102904	19.919	12	81	2049736	2049736
g9										g25
1	225521	36.09	21	85	8139084	8139084	35.99	0.1		1	211181	31.727	18	85	6700111	6700111	32.0275	0.3005
2	232693	32.171	19	85	7485911	7485911				2	217645	32.328	19	85	7036085	7036085
3	171816	35.89	21	85	6166512	6166512				3	1390791	11.248	5	85	15643063	15643063
g10										g26
1	211794	41.028	23	85	8689490	8689490	32.4285	0.1215		1	237827	19.881	12	85	4728201	4728201	20.991	1.11
2	246073	32.55	19	85	8009738	8009738				2	212349	22.101	13	85	4693039	4693039
3	273224	32.307	19	85	8827010	8827010				3	1229419	9.243	5	85	11363345	11363345
g11										g27
1	264812	47.482	27	85	12573758	12573758	48.236	0.754		1	976178	10.049	5	85	9809335	9809335	9.748	0.301
2	276640	48.99	28	85	13552532	13552532				2	1080902	9.447	5	85	10211266	10211266
3	234951	54.418	31	85	12785624	12785624				3	209802	25.375	15	85	5323788	5323788
g12										g28
1	72304	53.91	21	255	3897932	3897932	33.3835	2.5175		1	205906	23.836	14	85	4908073	4908073	9.7585	0.3985
2	292317	35.901	18	255	10494616	10494616				2	1262078	9.36	5	85	11813556	11813556
3	206209	30.866	18	85	6364754	6364754				3	1133487	10.157	5	85	11512913	11512913
g13										g29
1	198731	39.932	23	85	7935814	7935814	40.52	0.588		1	918382	8.764	5	85	8048496	8048496	9.1925	0.4285
2	239972	34.222	20	85	8212328	8212328				2	1794249	6.181	4	85	11091057	11091057
3	218580	41.108	24	85	8985290	8985290				3	765951	9.621	5	85	7369106	7369106
g14										g30
1	142270	47.214	27	85	6717181	6717181	46.192	1.022		1	200677	34.268	20	85	6876810	6876810	35.561	1.293
2	320387	39.823	23	85	12758655	12758655				2	149810	36.854	21	85	5521093	5521093
3	207776	45.17	26	85	9385333	9385333				3	1253733	11.646	5	85	14600882	14600882
g15
1	234903	55.362	31	85	13004725	13004725	53.434	1.69134
2	269539	53.696	31	85	14473033	14473033
3	215193	51.244	29	85	11027290	11027290

## Sheet: ratio of CasRx
CasRx WT			mean	SD	CasRx mut			mean	SD
118.704	118.421	106.306	114.477	7.07771	64.449	58.773		61.611	4.01354
54.701	45.716	64.051	54.8227	9.16811	9.893	9.638		9.7655	0.180312
42.024		41.699	41.8615	0.22981	9.25	9.86	9.327	9.479	0.332194
66.345	61.189		63.767	3.64584		5.739	5.626	5.6825	0.0799031
9.997	8.572		9.2845	1.00763	5.814	5.992		5.903	0.125865
54.724	52.921	57.075	54.9067	2.08302	10.791	10.146	10.454	10.4637	0.322609
33.876	39.646	38.659	37.3937	3.0861	10.12	8.435	6.675	8.41	1.72264
37.382	43.06		40.221	4.01495		5.501	6.292	5.8965	0.559321
49.585	48.029	47.77	48.4613	0.981703	6.535	6.447		6.491	0.0622254
63.04	73.465	60.369	65.6247	6.92002	36.09		35.89	35.99	0.141421
53.211	69.487	65.233	62.6437	8.4413		32.55	32.307	32.4285	0.171827
80.201	81.294	87.678	83.0577	4.03847	47.482	48.99		48.236	1.06632
49.181	42.977	44.797	45.6517	3.18908		35.901	30.866	33.3835	3.56028
67.878	69.319	68.136	68.4443	0.768389	39.932		41.108	40.52	0.831558
63.853	61.382		62.6175	1.74726	47.214		45.17	46.192	1.44533
93.545	84.777	88.101	88.8077	4.42651	55.362	53.696	51.244	53.434	2.07146
76.273	70.138	72.543	72.9847	3.09126	47.477	43.338		45.4075	2.92671
61.84	55.265	54.213	57.106	4.13337	36.54	38.023		37.2815	1.04864
51.467	60.282	49.466	53.7383	5.75462	32.075	31.491	30.11	31.2253	1.00908
	53.636	56.341	54.9885	1.91272	28.809		27.162	27.9855	1.1646
	27.784	9.484	18.634	12.9401	8.356	9.051	8.937	8.78133	0.372734
114.035	109.912	99.54	107.829	7.46863	62.568	64.347		63.4575	1.25794
56.244	46.592		51.418	6.82499	8.77	8.77	6.408	7.98267	1.3637
10.105	10.159		10.132	0.0381838		9.381	9.243	9.312	0.0975807
39.017	43.428		41.2225	3.11905	10.64	9.062		9.851	1.11581
	11.807	9.7	10.7535	1.48987	31.727	32.328		32.0275	0.424971
42.107	70.262	60.734	57.701	14.3205	19.881	22.101		20.991	1.56978
	31.851	39.24	35.5455	5.22481	10.049	9.447		9.748	0.425678
41.162	46.772		43.967	3.96687		9.36	10.157	9.7585	0.563564
65.406	53.294	68.791	62.497	8.14776	8.764		9.621	9.1925	0.605991
51.033	51.553	50.209	50.9317	0.677706	34.268	36.854		35.561	1.82858
1.03692	1.03445	0.928623	1	0.0618265	1.04606	0.953937		1	0.0651432
0.477834	0.399347	0.55951	0.478897	0.0800869	0.160572	0.156433		0.158503	0.00292663
0.367096		0.364257	0.365676	0.00200747	0.150136	0.160036	0.151385	0.153852	0.0053918
0.579549	0.534509		0.557029	0.0318478		0.0931489	0.0913149	0.0922319	0.0012969
0.0873276	0.0748797		0.0811036	0.00880201	0.0943663	0.0972554		0.0958108	0.0020429
0.478035	0.462285	0.498572	0.479631	0.0181959	0.175147	0.164678	0.169677	0.169834	0.00523622
0.29592	0.346323	0.337701	0.326648	0.0269583	0.164256	0.136907	0.108341	0.136502	0.0279599
0.326546	0.376145		0.351346	0.0350721		0.089286	0.102125	0.0957053	0.00907828
0.433144	0.419552	0.417289	0.423328	0.00857555	0.106069	0.10464		0.105355	0.00100997
0.550678	0.641745	0.527346	0.573256	0.060449	0.585772		0.582526	0.584149	0.00229539
0.464818	0.606995	0.569835	0.547216	0.0737379		0.528315	0.524371	0.526343	0.0027889
0.700586	0.710134	0.765901	0.72554	0.0352776	0.770674	0.79515		0.782912	0.0173073
0.429615	0.37542	0.391319	0.398785	0.0278578		0.582704	0.500982	0.541843	0.0577865
0.59294	0.605528	0.595194	0.597887	0.00671217	0.648131		0.667219	0.657675	0.0134969
0.55778	0.536195		0.546988	0.015263	0.766324		0.733148	0.749736	0.0234589
0.817151	0.740559	0.769596	0.775769	0.0386672	0.898573	0.871533	0.831735	0.86728	0.0336217
0.666274	0.612682	0.633691	0.637549	0.0270033	0.770593	0.703413		0.737003	0.0475031
0.540196	0.482761	0.473571	0.498843	0.0361066	0.593076	0.617146		0.605111	0.0170203
0.449584	0.526586	0.432104	0.469425	0.0502688	0.520605	0.511126	0.488711	0.506814	0.0163782
	0.468531	0.49216	0.480345	0.0167084	0.467595		0.440863	0.454229	0.0189025
	0.242704	0.0828463	0.162775	0.113036	0.135625	0.146906	0.145055	0.142529	0.00604979
0.996139	0.960123	0.86952	0.941927	0.0652413	1.01553	1.04441		1.02997	0.0204175
0.491313	0.406999		0.449156	0.0596189	0.142345	0.142345	0.104007	0.129566	0.0221341
0.088271	0.0887427		0.0885069	0.000333549		0.152262	0.150022	0.151142	0.00158382
0.340828	0.37936		0.360094	0.0272461	0.172696	0.147084		0.15989	0.0181106
	0.103139	0.0847332	0.0939359	0.0130146	0.514957	0.524711		0.519834	0.00689766
0.367821	0.613765	0.530535	0.50404	0.125095	0.322686	0.358718		0.340702	0.0254788
	0.278231	0.342776	0.310503	0.0456407	0.163104	0.153333		0.158219	0.00690913
0.359566	0.408571		0.384068	0.0346521		0.151921	0.164857	0.158389	0.00914713
0.571346	0.465543	0.600915	0.545935	0.0711738	0.142247		0.156157	0.149202	0.00983575
0.445793	0.450335	0.438595	0.444907	0.00592002	0.556199	0.598172		0.577186	0.0296794

## Sheet: mCherry-TMC1-wt PspCas13b
NC									average	SEM		g16									average	SEM
1	44705.1	113.646	55	255	5.08056e+06	12235593	55	255	108.772	4.8745		1	34461	55.912	29	255	1.92679e+06	4640331	29	255	47.6497	7.25084
2	56443.6	88.232	43	255	4.98014e+06	11993743	43	255				2	40078.2	48.778	27	255	1.95493e+06	4708085	27	255								108.772
3	43929.9	103.897	53	255	4.56417e+06	10991957	53	255				3	64728.2	38.259	22	255	2.47646e+06	5964101	22	255				108.772	113.646	103.897			1.04481	0.955186
g1												g17												108.772	11.04	10.045			0.101497	0.0923496
1	34159.1	45.495	23	255	1.55408e+06	3742710	23	255	10.5425	0.4975		1	487969	10.731	5	255	5.23659e+06	12611374	5	255	10.271	0.46		108.772	55.485	44.045			0.510106	0.404931
2	433788	11.04	5	255	4.78906e+06	11533584	5	255				2	54180.2	31.985	18	255	1.73297e+06	4173552	18	255				108.772	66.153	68.701	64.265		0.608183	0.631608	0.590826
3	414056	10.045	5	255	4.15908e+06	10016390	5	255				3	645445	9.811	5	255	6.33214e+06	15249809	5	255				108.772	54.916	65.769	71.411		0.504875	0.604653	0.656523
g2												g18												108.772	90.157	84.148	72.465		0.828866	0.773622	0.666213
1	15429	76.689	38	255	1.18323e+06	2849598	38	255	49.765	5.72		1	60889	39.589	22	255	2.41055e+06	5805380	22	255	44.765	5.176		108.772	63.881	58.877			0.587295	0.541291
2	35804.3	55.485	30	255	1.9866e+06	4784364	30	255				2	45888.9	49.941	28	255	2.29175e+06	5519270	28	255				108.772	13.094	7.008			0.120381	0.0644286
3	58885.1	44.045	24	255	2.59361e+06	6246230	24	255				3	510590	9.474	5	255	4.83722e+06	11649561	5	255				108.772	37.601	51.035	40.707		0.345688	0.469195	0.374243
g3												g19												108.772	8.132	6.571	9.57		0.0747622	0.060411	0.0879826
1	63013.7	66.153	35	255	4.16852e+06	10039124	35	255	66.373	1.81766		1	522435	13.793	8	255	7.20612e+06	17354617	8	255	10.191	2.72314		108.772	10.167	9.428			0.0934712	0.0866771
2	46852.6	68.701	37	255	3.21882e+06	7751934	37	255				2	603874	7.21	4	255	4.35422e+06	10486353	4	255				108.772	34.583	42.648			0.317942	0.392088
3	30520.1	64.265	35	255	1.96138e+06	4723616	35	255				3	420200	9.57	5	255	4.02146e+06	9684941	5	255				108.772	52.881	56.927			0.486166	0.523363
g4												g20												108.772	62.057	52.991	55.521		0.570526	0.487177	0.510437
1	55378.5	54.916	30	255	3.04117e+06	7324094	30	255	64.032	6.84515		1	59010.1	71.967	38	255	4.2468e+06	10227629	38	255	75.2085	3.2415		108.772	55.773	43.208	49.42		0.512754	0.397236	0.454347
2	39767.6	65.769	34	255	2.61547e+06	6298892	34	255				2	34669.4	78.45	40	255	2.71983e+06	6550203	40	255				108.772	38.119	31.925	38.769		0.35045	0.293505	0.356426
3	41454.3	71.411	38	255	2.96027e+06	7129277	38	255				3	47148.7	53.211	29	255	2.50884e+06	6042081	29	255				108.772	55.912	48.778	38.259		0.514032	0.448445	0.351737
g5												g21												108.772	10.731	9.811			0.0986564	0.0901983
1	36755.1	90.157	46	255	3.31375e+06	7980550	46	255	82.2567	7.3455		1	43246.4	110.17	53	255	4.76447e+06	11474359	53	255	92.45	1.889		108.772	39.589	49.941			0.363965	0.459137
2	24892.1	84.148	42	255	2.09461e+06	5044487	42	255				2	72119.7	90.561	47	255	6.53121e+06	15729231	47	255				108.772	13.793	7.21	9.57		0.126807	0.0662857	0.0879826
3	37854.2	72.465	38	255	2.74313e+06	6606315	38	255				3	78434.9	94.339	48	255	7.39945e+06	17820210	48	255				108.772	71.967	78.45			0.661635	0.721237
g6												g22												108.772	90.561	94.339			0.83258	0.867314
1	43843.5	63.881	33	255	2.80078e+06	6745170	33	255	61.379	2.502		1	88319.8	48.525	28	255	4.28571e+06	10321346	28	255	52.4745	3.9495		108.772	48.525	56.424			0.446119	0.518739
2	39470.7	58.877	30	255	2.3239e+06	5596693	30	255				2	50385	56.424	32	255	2.84295e+06	6846716	32	255				108.772	41.772	69.711	54.631		0.384034	0.640894	0.502255
3	452238	11.654	5	255	5.27029e+06	12692538	5	255				3	589879	9.749	5	255	5.75091e+06	13850018	5	255				108.772	63.206	60.131	60.937		0.58109	0.552819	0.560229
g7												g23												108.772	64.62	55.64	55.577		0.594089	0.511531	0.510952
1	63099.3	39.488	21	255	2.49165e+06	6000683	21	255	10.051	3.043		1	71532.9	41.772	23	255	2.98807e+06	7196229	23	255	55.3713	11.4181		108.772	47.746	48.34	56.683		0.438957	0.444418	0.52112
2	469420	13.094	6	255	6.14637e+06	14802402	6	255				2	41441.8	69.711	37	255	2.88894e+06	6957485	37	255				108.772	45.232	37.457			0.415844	0.344364
3	897701	7.008	4	255	6.29079e+06	15150216	4	255				3	44556.8	54.631	30	255	2.43419e+06	5862304	30	255				108.772	48.337	47.519	33.64		0.44439	0.43687	0.309272
g8												g24												108.772	53.233	47.223	66.142		0.489402	0.434149	0.608082
1	52796.6	37.601	20	255	1.9852e+06	4780983	20	255	43.1143	5.7425		1	35306.8	63.206	34	255	2.2316e+06	5374389	34	255	61.4247	1.30186		108.772	12.518	8.636	9.213		0.115085	0.0793958	0.0847005
2	36415.5	51.035	28	255	1.85846e+06	4475768	28	255				2	49872.2	60.131	33	255	2.99889e+06	7222270	33	255
3	41485	40.707	22	255	1.68875e+06	4067036	22	255				3	40511.7	60.937	32	255	2.46865e+06	5945281	32	255
g9												g25
1	764802	8.132	5	255	6.21903e+06	14977387	5	255	8.091	1.22468		1	48122.8	64.62	35	255	3.10969e+06	7489110	35	255	58.6123	4.24814
2	952087	6.571	4	255	6.25587e+06	15066115	4	255				2	53216.8	55.64	30	255	2.96098e+06	7130976	30	255
3	420200	9.57	5	255	4.02146e+06	9684941	5	255				3	49724.8	55.577	30	255	2.76357e+06	6655543	30	255
g10												g26
1	387457	10.167	5	255	3.93911e+06	9486627	5	255	9.7975	0.3695		1	118424	47.746	27	255	5.65431e+06	13617370	27	255	50.923	4.08015
2	51827.1	47.977	27	255	2.48652e+06	5988339	27	255				2	85628.3	48.34	27	255	4.13925e+06	9968625	27	255
3	487255	9.428	5	255	4.59376e+06	11063241	5	255				3	77070.8	56.683	33	255	4.3686e+06	10520973	33	255
g11												g27
1	66937.2	34.583	19	255	2.31489e+06	5574982	19	255	38.6155	4.0325		1	67343.7	45.232	25	255	3.04612e+06	7336021	25	255	41.3445	3.8875
2	22020.8	81.337	43	255	1.7911e+06	4313530	43	255				2	557874	11.282	5	255	6.29419e+06	15158413	5	255
3	50617.1	42.648	24	255	2.15869e+06	5198820	24	255				3	67084.2	37.457	21	255	2.51274e+06	6051483	21	255
g12												g28
1	456046	11.63	5	255	5.30366e+06	12772901	5	255	54.904	2.023		1	54082.6	48.337	27	255	2.61416e+06	6295734	27	255	43.1653	6.7437
2	40083.2	52.881	28	255	2.11962e+06	5104717	28	255				2	42630.6	47.519	26	255	2.02576e+06	4878680	26	255
3	89153.1	56.927	31	255	5.07525e+06	12222817	31	255				3	75113.9	33.64	19	255	2.5268e+06	6085323	19	255
g13												g29
1	36905	62.057	33	255	2.2902e+06	5515526	33	255	56.8563	3.81972		1	66022	53.233	29	255	3.51458e+06	8464225	29	255	55.5327	7.89297
2	47399.1	52.991	29	255	2.51173e+06	6049053	29	255				2	76018.7	47.223	26	255	3.58982e+06	8645420	26	255
3	56067	55.521	30	255	3.1129e+06	7496859	30	255				3	29024	66.142	30	255	1.91972e+06	4623282	30	255
g14												g30
1	39791.3	55.773	29	255	2.2193e+06	5344767	29	255	49.467	5.12975		1	443272	12.518	6	255	5.54905e+06	13363863	6	255	10.1223	1.71029
2	64027.3	43.208	24	255	2.76647e+06	6662544	24	255				2	524987	8.636	4	255	4.53375e+06	10918717	4	255
3	54367	49.42	27	255	2.6868e+06	6470662	27	255				3	510936	9.213	4	255	4.70743e+06	11336982	4	255
g15
1	67462.5	38.119	21	255	2.57163e+06	6193289	21	255	36.271	3.08452
2	73534.8	31.925	18	255	2.34759e+06	5653742	18	255
3	58021.4	38.769	21	255	2.24946e+06	5417408	21	255

## Sheet: tmc1-A-Cas13b
NC	area	Mean	min	max			average	SEM		g15							average	SEM
1	299093	56.534	32	85	16908794	16908794	60.4657	1.0393		1	160315	43.758	25	85	7015054	7015054	45.5313	1.38874		60.4657	61.935	59.699	59.763		1.0243	0.987321	0.988379
2	385675	52.866	31	85	20389067	20389067				2	165424	45.687	26	85	7557698	7557698				60.4657	39.172	37.226	38.972		0.647839	0.615655	0.644531
3	307527	61.935	36	85	19046713	19046713				3	184925	47.149	27	85	8719025	8719025				60.4657	40.908	43.202			0.676549	0.714488
4	261349	55.131	31	85	14408406	14408406														60.4657	40.895	39.856			0.676334	0.659151
5	327979	59.699	34	85	19579949	19579949														60.4657	57.15	51.199	43.746		0.945164	0.846745	0.723485
6	298153	59.763	34	85	17818454	17818454														60.4657	53.376	52.469	51.703		0.882749	0.867749	0.85508
g1										g16										60.4657	52.326	54.619	50.659		0.865384	0.903306	0.837814
1	131555	39.172	22	85	5153275	5153275	38.4567	0.874035		1	161416	38.462	22	85	6208419	6208419	36.114	1.74911		60.4657	38.724	38.417			0.64043	0.635352
2	148250	37.226	21	85	5518815	5518815				2	207517	34.266	20	85	7110750	7110750				60.4657	40.098	43.993	42.093		0.663153	0.72757	0.696147
3	132305	38.972	22	85	5156196	5156196				3	180596	35.614	20	85	6431734	6431734				60.4657	37.198	41.588	48.835		0.615192	0.687795	0.807648
g2										g17										60.4657	33.669	33.412			0.556828	0.552578
1	137502	40.908	23	85	5624897	5624897	42.055	1.147		1	1003988	11.692	5	85	11738746	11738746	11.195	0.497		60.4657	44.405	45.174	45.895		0.734384	0.747102	0.759026
2	137827	43.202	24	85	5954456	5954456				2	964557	10.698	5	85	10318539	10318539				60.4657	47.792	47.833			0.790399	0.791077
2	1155858	11.856	5	85	13703926	13703926				3	2411460	6.363	4	85	15343453	15343453				60.4657	44.091	45.54	46.867		0.729191	0.753155	0.775101
g3										g18										60.4657	43.565	41.819			0.720492	0.691616
1	1120440	12.548	5	85	14059118	14059118	40.3755	0.5195		1	1080756	10.343	5	85	11178596	11178596	10.5465	0.2035		60.4657	43.758	45.687	47.149		0.723683	0.755586	0.779765
2	196106	40.895	23	85	8019848	8019848				2	1018186	10.75	5	85	10945490	10945490				60.4657	38.462	34.266	35.614		0.636097	0.566702	0.588995
3	113239	39.856	22	85	4513203	4513203				3	2106000	6.673	4	85	14052607	14052607				60.4657	11.692	10.698			0.193366	0.176927
g4										g19										60.4657	10.343	10.75			0.171056	0.177787
1	202500	57.15	32	85	11572925	11572925	50.6983	5.4836		1	1239488	10.562	5	85	13090878	13090878	10.8047	0.272331		60.4657	10.562	10.667	11.185		0.174678	0.176414	0.184981
2	185341	51.199	29	85	9489272	9489272				2	1127972	10.667	5	85	12031639	12031639				60.4657	49.294	47.483	46.959		0.81524	0.785289	0.776623
3	184021	43.746	25	85	8050128	8050128				3	1251706	11.185	5	85	13999920	13999920				60.4657	58.623	55.384	57.757		0.969525	0.915958	0.955203
g5										g20										60.4657	11.405	12.033			0.188619	0.199005
1	167462	53.376	30	85	8938534	8938534	52.516	0.683807		1	178262	49.294	28	85	8787245	8787245	47.912	1.00036		60.4657	51.687	50.836	46.438		0.854816	0.840742	0.768006
2	152049	52.469	30	85	7977843	7977843				2	175297	47.483	27	85	8323605	8323605				60.4657	49.273	47.399			0.814892	0.783899
3	140055	51.703	28	85	7241211	7241211				3	191249	46.959	27	85	8980892	8980892				60.4657	50.412	52.991	50.93		0.833729	0.876382	0.842296
g6										g21										60.4657	38.517	39.542			0.637006	0.653958
1	157409	52.326	29	85	8236582	8236582	52.5347	1.62338		1	268161	58.623	33	85	15720338	15720338	57.2547	1.36919		60.4657	43.844	46.948	43.721		0.725106	0.776441	0.723071
2	139050	54.619	31	85	7594737	7594737				2	311311	55.384	32	85	17241802	17241802				60.4657	41.714	41.539			0.689879	0.686985
3	128720	50.659	28	85	6520863	6520863				3	291824	57.757	33	85	16854989	16854989				60.4657	43.486	47.241	52.131		0.719185	0.781286	0.862159
g7										g22										60.4657	42.26	39.337	41.011		0.698909	0.650568	0.678253
1	1117529	12.072	5	85	13490325	13490325	38.5705	0.1535		1	1208189	11.405	5	85	13779318	13779318	11.719	0.314
2	184959	38.724	22	85	7162262	7162262				2	176488	36.773	21	85	6489913	6489913
3	180135	38.417	22	85	6920199	6920199				3	1231967	12.033	5	85	14823652	14823652
g8										g23
1	159135	40.098	23	85	6381066	6381066	42.0613	1.59028		1	155146	51.687	29	85	8018969	8018969	49.6537	2.30021
2	161699	43.993	25	85	7113591	7113591				2	178977	50.836	29	85	9098402	9098402
3	129684	42.093	24	85	5458811	5458811				3	262806	46.438	27	85	12204193	12204193
g9										g24
1	133849	37.198	21	85	4978881	4978881	42.5403	4.79827		1	207746	49.273	28	85	10236344	10236344	48.336	0.937
2	117106	41.588	23	85	4870260	4870260				2	194568	47.399	27	85	9222254	9222254
3	122544	48.835	27	85	5984468	5984468				3	235063	37.54	22	85	8824315	8824315
g10										g25
1	135870	41.562	23	85	5646983	5646983	33.5405	0.1285		1	189596	50.412	29	85	9557996	9557996	51.4443	1.11392
2	192269	33.669	19	85	6473420	6473420				2	185143	52.991	30	85	9810853	9810853
3	155900	33.412	19	85	5208860	5208860				3	228247	50.93	29	85	11624696	11624696
g11										g26
1	158810	44.405	25	85	7051937	7051937	45.158	0.608395		1	209447	38.517	22	85	8067203	8067203	39.0295	0.5125
2	162332	45.174	25	85	7333177	7333177				2	225654	32.251	19	85	7277662	7277662
3	175489	45.895	26	85	8054110	8054110				3	211586	39.542	23	85	8366430	8366430
g12										g27
1	160806	47.792	27	85	7685162	7685162	47.8125	0.0205		1	183645	43.844	25	85	8051695	8051695	44.8377	1.49308
2	143957	47.833	27	85	6885862	6885862				2	227737	46.948	27	85	10691706	10691706
3	151120	43.679	25	85	6600762	6600762				3	190537	43.721	25	85	8330553	8330553
g13										g28
1	185206	44.091	25	85	8165901	8165901	45.4993	1.13366		1	198448	48.819	28	85	9687990	9687990	41.6265	0.0875
2	174188	45.54	26	85	7932607	7932607				2	235924	41.714	24	85	9841445	9841445
3	195967	46.867	27	85	9184433	9184433				3	208748	41.539	24	85	8671089	8671089
g14										g29
1	187646	43.565	25	85	8174874	8174874	42.692	0.873		1	222039	43.486	25	85	9655576	9655576	47.6193	3.53943
2	211425	41.819	24	85	8841582	8841582				2	253294	47.241	27	85	11965874	11965874
3	167266	51.105	29	85	8548175	8548175				3	210974	52.131	30	85	10998311	10998311
										g30							40.8693	1.19751
										1	182945	42.26	24	85	7731310	7731310
										2	206037	39.337	22	85	8104980	8104980
										3	201772	41.011	23	85	8274803	8274803
											1.04481	0.955186			1.0243	0.963898	1.00107
											0.101497	0.0923496			0.647839	0.950322	1.0469
											0.510106	0.404931			0.676549	1.05608
											0.608183	0.631608	0.590826		0.676334	0.974593
											0.504875	0.604653	0.656523		0.945164	0.895871	0.854431
											0.828866	0.773622	0.666213		0.882749	0.983007	0.985401
											0.587295	0.541291			0.865384	1.04382	0.927498
											0.120381	0.0644286			0.64043	0.992072
											0.345688	0.469195	0.374243		0.663153	1.09714	0.956811
											0.0747622	0.060411	0.0879826		0.615192	1.11802	1.17426
											0.0934712	0.0866771			0.556828	0.992367
											0.317942	0.392088			0.734384	1.01732	1.01596
											0.486166	0.523363			0.790399	1.00086
											0.570526	0.487177	0.510437		0.729191	1.03286	1.02914
											0.512754	0.397236	0.454347		0.720492	0.959922
											0.35045	0.293505	0.356426		0.723683	1.04408	1.032
											0.514032	0.448445	0.351737		0.636097	0.890905	1.03934
											0.0986564	0.0901983			0.193366	0.914985
											0.363965	0.459137			0.171056	1.03935
											0.126807	0.0662857	0.0879826		0.174678	1.00994	1.04856
											0.661635	0.721237			0.81524	0.963261	0.988964
											0.83258	0.867314			0.969525	0.944749	1.04285
											0.446119	0.518739			0.188619	1.05506
											0.384034	0.640894	0.502255		0.854816	0.983536	0.913487
											0.58109	0.552819	0.560229		0.814892	0.961967
											0.594089	0.511531	0.510952		0.833729	1.05116	0.961107
											0.438957	0.444418	0.52112		0.637006	1.02661
											0.415844	0.344364			0.725106	1.0708	0.931264
											0.44439	0.43687	0.309272		0.689879	0.995805
											0.489402	0.434149	0.608082		0.719185	1.08635	1.10351
											0.115085	0.0793958	0.0847005		0.698909	0.930833	1.04256

## Sheet: ratio of PspCas13b
Cas13b WT			mean	SD	Cas13b mut			mean	SD
113.646	103.897		108.772	6.89358	61.935	59.699	59.763	60.4657	1.27288
11.04	10.045		10.5425	0.703571	39.172	37.226	38.972	38.4567	1.07047
55.485	44.045		49.765	8.0893	40.908	43.202		42.055	1.6221
66.153	68.701	64.265	66.373	2.22617	40.895	39.856		40.3755	0.734684
54.916	65.769	71.411	64.032	8.38356	57.15	51.199	43.746	50.6983	6.71601
90.157	84.148	72.465	82.2567	8.99636	53.376	52.469	51.703	52.516	0.83749
63.881	58.877		61.379	3.53836	52.326	54.619	50.659	52.5347	1.98823
13.094	7.008		10.051	4.30345	38.724	38.417		38.5705	0.217082
37.601	51.035	40.707	43.1143	7.0331	40.098	43.993	42.093	42.0613	1.94769
8.132	6.571	9.57	8.091	1.49992	37.198	41.588	48.835	42.5403	5.87666
10.167	9.428		9.7975	0.522552	33.669	33.412		33.5405	0.181726
34.583	42.648		38.6155	5.70282	44.405	45.174	45.895	45.158	0.745129
52.881	56.927		54.904	2.86095	47.792	47.833		47.8125	0.0289914
62.057	52.991	55.521	56.8563	4.67819	44.091	45.54	46.867	45.4993	1.38845
55.773	43.208	49.42	49.467	6.28263	43.565	41.819		42.692	1.23461
38.119	31.925	38.769	36.271	3.77775	43.758	45.687	47.149	45.5313	1.70085
55.912	48.778	38.259	47.6497	8.88043	38.462	34.266	35.614	36.114	2.14222
10.731	9.811		10.271	0.650538	11.692	10.698		11.195	0.702864
39.589	49.941		44.765	7.31997	10.343	10.75		10.5465	0.287792
13.793	7.21	9.57	10.191	3.33515	10.562	10.667	11.185	10.8047	0.333536
71.967	78.45		75.2085	4.58417	49.294	47.483	46.959	47.912	1.22519
90.561	94.339		92.45	2.67145	58.623	55.384	57.757	57.2547	1.67691
48.525	56.424		52.4745	5.58544	11.405	12.033		11.719	0.444063
41.772	69.711	54.631	55.3713	13.9842	51.687	50.836	46.438	49.6537	2.81717
63.206	60.131	60.937	61.4247	1.59445	49.273	47.399		48.336	1.32512
64.62	55.64	55.577	58.6123	5.20289	50.412	52.991	50.93	51.4443	1.36426
47.746	48.34	56.683	50.923	4.99714	38.517	39.542		39.0295	0.724784
45.232	37.457		41.3445	5.49776	43.844	46.948	43.721	44.8377	1.82864
48.337	47.519	33.64	43.1653	8.25931	41.714	41.539		41.6265	0.123744
53.233	47.223	66.142	55.5327	9.66688	43.486	47.241	52.131	47.6193	4.3349
12.518	8.636	9.213	10.1223	2.09467	42.26	39.337	41.011	40.8693	1.46664
1.04481	0.955186		1	0.0633767	1.0243	0.987321	0.988379	1	0.0210513
0.101497	0.0923496		0.0969234	0.00646834	0.647839	0.615655	0.644531	0.636008	0.0177038
0.510106	0.404931		0.457519	0.0743697	0.676549	0.714488		0.695519	0.0268268
0.608183	0.631608	0.590826	0.610206	0.0204665	0.676334	0.659151		0.667743	0.0121504
0.504875	0.604653	0.656523	0.588684	0.077075	0.945164	0.846745	0.723485	0.838465	0.111071
0.828866	0.773622	0.666213	0.756234	0.0827088	0.882749	0.867749	0.85508	0.868526	0.0138507
0.587295	0.541291		0.564293	0.0325302	0.865384	0.903306	0.837814	0.868835	0.032882
0.120381	0.0644286		0.0924047	0.0395641	0.64043	0.635352		0.637891	0.00359017
0.345688	0.469195	0.374243	0.396375	0.0646594	0.663153	0.72757	0.696147	0.695623	0.0322116
0.0747622	0.060411	0.0879826	0.0743853	0.0137896	0.615192	0.687795	0.807648	0.703545	0.0971901
0.0934712	0.0866771		0.0900741	0.00480413	0.556828	0.552578		0.554703	0.00300545
0.317942	0.392088		0.355015	0.0524293	0.734384	0.747102	0.759026	0.746837	0.0123232
0.486166	0.523363		0.504765	0.0263024	0.790399	0.791077		0.790738	0.000479469
0.570526	0.487177	0.510437	0.522714	0.0430093	0.729191	0.753155	0.775101	0.752482	0.0229626
0.512754	0.397236	0.454347	0.454779	0.0577599	0.720492	0.691616		0.706054	0.0204183
0.35045	0.293505	0.356426	0.333461	0.0347311	0.723683	0.755586	0.779765	0.753011	0.0281292
0.514032	0.448445	0.351737	0.438071	0.0816429	0.636097	0.566702	0.588995	0.597265	0.0354287
0.0986564	0.0901983		0.0944273	0.00598078	0.193366	0.176927		0.185146	0.0116242
0.363965	0.459137		0.411551	0.0672968	0.171056	0.177787		0.174421	0.0047596
0.126807	0.0662857	0.0879826	0.0936918	0.030662	0.174678	0.176414	0.184981	0.178691	0.00551612
0.661635	0.721237		0.691436	0.042145	0.81524	0.785289	0.776623	0.792384	0.0202625
0.83258	0.867314		0.849947	0.0245602	0.969525	0.915958	0.955203	0.946895	0.0277333
0.446119	0.518739		0.482429	0.0513502	0.188619	0.199005		0.193812	0.00734405
0.384034	0.640894	0.502255	0.509061	0.128565	0.854816	0.840742	0.768006	0.821188	0.0465912
0.58109	0.552819	0.560229	0.564713	0.0146587	0.814892	0.783899		0.799396	0.0219152
0.594089	0.511531	0.510952	0.538857	0.0478332	0.833729	0.876382	0.842296	0.850802	0.0225626
0.438957	0.444418	0.52112	0.468165	0.0459416	0.637006	0.653958		0.645482	0.0119867
0.415844	0.344364		0.380104	0.0505441	0.725106	0.776441	0.723071	0.741539	0.0302426
0.44439	0.43687	0.309272	0.396844	0.0759327	0.689879	0.686985		0.688432	0.00204651
0.489402	0.434149	0.608082	0.510544	0.0888732	0.719185	0.781286	0.862159	0.787543	0.0716919
0.115085	0.0793958	0.0847005	0.0930605	0.0192575	0.698909	0.650568	0.678253	0.67591	0.0242558

## Sheet: Mean flurosecnce of intensity
mCherry-Tmc1-wt + gRNA3	mCherry-Tmc1-mut + gRNA3	mCherry-Tmc1-mut + non target	mCherry-Tmc1-wt + non target
15981	3183	16060	20247
16889	3862	23551	21813
16320	3266	22958	20345
16520	3704	22012	20792
16123	3501	23182	21025

## Sheet: repeat experiments of CasRx
Tmc1_mut		average			Tmc1_wt		average
NC	61.187	62.0171	0.986616		NC	112.02	113.012	0.991222
	61.8421		0.997178			113.798		1.00696
	63.0222		1.01621			113.218		1.00182
sg1	10.547	10.1512	0.170066		sg1	54.065	53.7823	0.478401
	14.5716		0.234961			52.1716		0.461647
	5.33499		0.0860245			55.1102		0.487649
sg2	10.424	10.0487	0.168083		sg2	42.0102	42.1568	0.371732
	9.164		0.147766			43.1712		0.382005
	10.5581		0.170245			41.289		0.365351
sg3	5.0345	5.02825	0.0811792		sg3	66.015	64.016	0.584142
	4.954		0.0798812			61.988		0.548508
	5.09625		0.0821749			64.045		0.56671
sg4	5.99917	6.0993	0.0967341		sg4	9.0337	8.9849	0.0799358
	6.0452		0.0974763			8.9572		0.0792588
	6.25353		0.100836			8.9638		0.0793172
sg5	14.892	14.0064	0.240127		sg5	53.9032	55.007	0.476969
	12.9456		0.208742			54.9102		0.485879
	14.1815		0.228671			56.2075		0.497359
sg6	9.842	10.014	0.158698		sg6	34.8018	36.9937	0.307947
	9.992		0.161117			40.1733		0.355479
	10.208		0.1646			36.0059		0.318602
sg7	8.4241	8.01896	0.135835		sg7	49.1058	48.1335	0.434519
	8.02924		0.129468			48.0029		0.424759
	7.60355		0.122604			47.2916		0.418466
sg8	9.02449	8.00491	0.145516		sg8	43.829	42.139	0.387826
	7.44382		0.120029			39.382		0.348476
	7.54642		0.121683			43.206		0.382313
sg9	36.704	37.012	0.591837		sg9	63.8204	66.5247	0.564722
	36.425		0.587338			70.0147		0.619533
	37.907		0.611235			65.739		0.581699
sg10	35.211	34.285	0.567763		sg10	63.0821	63.1437	0.558189
	34.087		0.549639			61.3256		0.542647
	33.557		0.541093			65.0233		0.575366
sg11	50.2101	50.0124	0.809618		sg11	83.7269	82.9689	0.740867
	51.0029		0.822401			82.0119		0.725692
	48.824		0.787267			83.1678		0.73592
sg12	36.131	34.635	0.582597		sg12	46.16	46.1253	0.408452
	32.977		0.53174			47.0362		0.416205
	34.797		0.561087			45.1797		0.399778
sg13	47.878	46.522	0.772013		sg13	68.7673	68.3333	0.608496
	43.552		0.702258			68.319		0.604529
	48.136		0.776173			67.9136		0.600941
sg14	47.189	49.242	0.760903		sg14	64.1567	61.9988	0.567698
	51.382		0.828513			61.9822		0.548457
	49.155		0.792604			59.8575		0.529656
sg15	53.545	54.234	0.863391		sg15	90.638	89.0767	0.802021
	54.077		0.871969			87.882		0.777634
	55.08		0.888142			88.7101		0.784962
sg16	48.9719	47.7514	0.789652		sg16	74.7342	73.2985	0.661294
	50.138		0.808454			71.2558		0.630515
	44.1443		0.711809			73.9054		0.653961
sg17	40.0128	38.7215	0.64519		sg17	60.2484	59.8106	0.533115
	37.1265		0.598649			56.4789		0.49976
	39.0252		0.629265			62.7045		0.554848
sg18	31.467	32.533	0.507392		sg18	54.2458	54.0138	0.48
	30.282		0.488285			56.3374		0.498508
	35.85		0.578066			51.4583		0.455335
sg19	28.8451	29.2855	0.465115		sg19	55.7821	55.0898	0.493594
	29.0126		0.467816			56.45		0.499504
	29.9988		0.483718			53.0374		0.469308
sg20	10.6537	10.2134	0.171786		sg20	22.649	20.634	0.200412
	10.0012		0.161266			19.723		0.174521
	9.98545		0.161011			19.53		0.172814
sg21	62.0104	60.1257	0.999891		sg21	111.125	110.083	0.983303
	59.8691		0.965365			109.333		0.967449
	58.4978		0.943252			109.79		0.971492
sg22	10.25	10.12	0.165277		sg22	56.01	54.0008	0.495611
	11.02		0.177693			49.2123		0.435461
	9.09		0.146572			56.7801		0.502425
sg23	10.0075	10.1312	0.161367		sg23	11.05	11.01	0.0977772
	10.0159		0.161502			9.59		0.0848582
	10.3702		0.167215			12.39		0.109634
sg24	9.90217	10.0805	0.159668		sg24	39.982	42.1222	0.353785
	10.4133		0.16791			43.0035		0.380522
	9.92608		0.160054			43.3811		0.383863
sg25	34.2516	31.9975	0.552293		sg25	11.8245	12.7535	0.10463
	30.0807		0.485039			13.0807		0.115746
	31.6602		0.510508			13.3553		0.118176
sg26	22.107	21.102	0.356466		sg26	56.5389	59.0701	0.500291
	20.262		0.326716			60.634		0.536527
	20.937		0.3376			60.0374		0.531248
sg27	9.3269	10.0748	0.150392		sg27	38.469	38.5455	0.340397
	11.0851		0.178743			38.1551		0.33762
	9.8124		0.158221			39.0124		0.345206
sg28	11.9162	12.2456	0.192144		sg28	44.0379	46.0967	0.389675
	14.9784		0.24152			46.8212		0.414303
	9.8422		0.158701			47.431		0.419699
sg29	9.2898	12.1036	0.149794		sg29	65.0406	65.497	0.575519
	13.0129		0.209828			63.9715		0.566059
	14.0079		0.225872			67.4789		0.597095
sg30	35.013	36.185	0.56457		sg30	53.4521	52.0192	0.472977
	35.892		0.578744			55.0074		0.48674
	37.65		0.607091			47.5982		0.421178
