# Supplementary material for: Preventing autosomal-dominant hearing loss in Bth mice with CRISPR/CasRx-based RNA editing
Source: Signal Transduct Target Ther. 2022 Mar 14;7:79. doi: 10.1038/s41392-022-00893-4 (PMC8918553; doi:10.1038/s41392-022-00893-4)
Supplement: Supplementary file 3 — Dataset 2 [file 41392_2022_893_MOESM3_ESM.xls]

## Sheet: Sheet1
Well	Sample Name	Target Name	Task	Reporter	Quencher	RQ	RQ Min	RQ Max	Cт	Cт Mean	Cт SD	ΔCт	ΔCт Mean	ΔCт SE	HK Control ΔCт Mean	HK Control ΔCт SE	ΔΔCт	Automatic Ct Threshold	Ct Threshold	Automatic Baseline	Baseline Start	Baseline End	Efficiency	Comments	HIGHSD	OUTLIERRG
A9	HER	A	UNKNOWN	SYBR	None				17.5673	18.0379	0.549366							TRUE	0.395184	TRUE	3	11	1		Y	N
A10	HER	A	UNKNOWN	SYBR	None				18.6416	18.0379	0.549366							TRUE	0.395184	TRUE	3	12	1		Y	N
B3	HER	A	UNKNOWN	SYBR	None				17.9047	18.0379	0.549366							TRUE	0.395184	TRUE	3	11	1		Y	N
B4	HEU	A	UNKNOWN	SYBR	None				18.7771	19.9195	2.00731							TRUE	0.395184	TRUE	3	13	1		Y	N
B5	HEU	A	UNKNOWN	SYBR	None				22.2373	19.9195	2.00731							TRUE	0.395184	TRUE	3	16	1		Y	Y
B6	HEU	A	UNKNOWN	SYBR	None				18.7441	19.9195	2.00731							TRUE	0.395184	TRUE	3	13	1		Y	N
B7
B8																0.00299177
B9																0.00139201
B10
C9	HER	T	UNKNOWN	SYBR	None	0.9775	0.439395	2.17459	26.7595	27.1137	0.464851	9.19217	9.07587	0.415487	0.00170954	0.571415	0.0328312	TRUE	0.30798	TRUE	3	21	1		N	N
C10	HER	T	UNKNOWN	SYBR	None	0.9775	0.439395	2.17459	27.6401	27.1137	0.464851	8.99853	9.07587	0.415487	0.00195512	0.653498	0.0328312	TRUE	0.30798	TRUE	3	22	1		N	N
D3	HER	T	UNKNOWN	SYBR	None	0.9775	0.439395	2.17459	26.9416	27.1137	0.464851	9.03689	9.07587	0.415487	0.00190381	0.636349	0.0328312	TRUE	0.30798	TRUE	3	21	1		N	N
D4	HEU	T	UNKNOWN	SYBR	None	1.52485	0.0899678	25.8444	27.5675	28.3539	1.5681	8.79038	8.43437	1.47063	0.00225856	0.754924	-0.608667	TRUE	0.30798	TRUE	3	22	1		Y	N
D5	HEU	T	UNKNOWN	SYBR	None	1.52485	0.0899678	25.8444	30.1595	28.3539	1.5681	7.92228	8.43437	1.47063	0.00412246	1.37793	-0.608667	TRUE	0.30798	TRUE	3	24	1		Y	N
D6	HEU	T	UNKNOWN	SYBR	None	1.52485	0.0899678	25.8444	27.3346	28.3539	1.5681	8.59044	8.43437	1.47063	0.0025943	0.867144	-0.608667	TRUE	0.30798	TRUE	3	22	1		Y	N
D7
D8
D9
D10
E6	HER	TS	UNKNOWN	SYBR	None	53.3647	30.2014	94.2935	28.9393	28.9701	0.245466	11.372	10.9323	0.335636	0.000377289	0.271039	-5.73781	TRUE	0.29716	TRUE	3	23	1		N	N
E7	HER	TS	UNKNOWN	SYBR	None	53.3647	30.2014	94.2935	28.9681	28.9701	0.245466	10.3266	10.9323	0.335636	0.000778731	0.559429	-5.73781	TRUE	0.29716	TRUE	3	23	1		N	N
E8	HER	TS	UNKNOWN	SYBR	None	53.3647	30.2014	94.2935	28.8981	28.9701	0.245466	10.9933	10.9323	0.335636	0.000490538	0.352396	-5.73781	TRUE	0.29716	TRUE	3	23	1		N	N
E9	HEU	TS	UNKNOWN	SYBR	None	138.318	4.0221	4756.68	28.4028	29.4777	2.47155	9.62571	9.55824	1.83828	0.00126582	0.90935	-7.11184	TRUE	0.29716	TRUE	3	23	1		Y	N
E10	HEU	TS	UNKNOWN	SYBR	None	138.318	4.0221	4756.68	32.3047	29.4777	2.47155	10.0675	9.55824	1.83828	0.000931943	0.669495	-7.11184	TRUE	0.29716	TRUE	3	26	1		Y	N
F3	HEU	TS	UNKNOWN	SYBR	None	138.318	4.0221	4756.68	27.7257	29.4777	2.47155	8.98155	9.55824	1.83828	0.00197826	1.42116	-7.11184	TRUE	0.29716	TRUE	3	22	1		Y	N
F4
F5
F6
F7
F8

## Sheet: Sheet2
Block Type	96alum
Chemistry	SYBR_GREEN
Experiment File Name	D:\611\zheng\20201015.eds
Experiment Run End Time	2020-10-15 17:07:07 PM CST
Instrument Type	sds7500
Passive Reference	ROX
Well	Sample Name	Target Name	Task	Reporter	Quencher	RQ	RQ Min	RQ Max	Cт	Cт Mean	Cт SD	ΔCт	ΔCт Mean	ΔCт SE	HK Control ΔCт Mean	HK Control ΔCт SE	ΔΔCт	Automatic Ct Threshold	Ct Threshold	Automatic Baseline	Baseline Start	Baseline End	Efficiency	Comments	HIGHSD	OUTLIERRG
A4	h-l	a	UNKNOWN	SYBR	None				21.3642	20.8807	1.44253							TRUE	0.30993	TRUE	3	16	1		Y	N
A5	w-l	a	UNKNOWN	SYBR	None				16.3427	18.7258	3.3702							TRUE	0.30993	TRUE	3	11	1		Y	N
A6	w-l	a	UNKNOWN	SYBR	None				21.1089	18.7258	3.3702							TRUE	0.30993	TRUE	3	15	1		Y	N
A7	h-l	a	UNKNOWN	SYBR	None				20.1003	20.8807	1.44253							TRUE	0.30993	TRUE	3	14	1		Y	N
A8	h-l	a	UNKNOWN	SYBR	None				19.3927	20.8807	1.44253					0.000352807		TRUE	0.30993	TRUE	3	14	1		Y	N
A9	h-l	a	UNKNOWN	SYBR	None				22.6656	20.8807	1.44253							TRUE	0.30993	TRUE	3	16	1		Y	N
B4	h-l	c	UNKNOWN	SYBR	None	1.72664	0.247182	12.0611	33.256	31.6547	1.78128	11.8918	10.774	1.14607	0.000263146	0.745865	-0.787969	TRUE	0.364796	TRUE	3	27	1		Y	N
B5	w-l	c	UNKNOWN	SYBR	None	1	8.77665e-05	11393.9	28.2555	30.2878	2.87416	11.9128	11.562	3.13201	0.000259358	0.735128	0	TRUE	0.364796	TRUE	3	22	1		Y	N
B6	w-l	c	UNKNOWN	SYBR	None	1	8.77665e-05	11393.9	32.3201	30.2878	2.87416	11.2113	11.562	3.13201	0.000421769	1.19547	0	TRUE	0.364796	TRUE	3	27	1		Y	N
B7	h-l	c	UNKNOWN	SYBR	None	1.72664	0.247182	12.0611	29.8038	31.6547	1.78128	9.70349	10.774	1.14607	0.00119938		-0.787969	TRUE	0.364796	TRUE	3	24	1		Y	N
B8	h-l	c	UNKNOWN	SYBR	None	1.72664	0.247182	12.0611	30.4572	31.6547	1.78128	11.0644	10.774	1.14607	0.000466953	1.32354	-0.787969	TRUE	0.364796	TRUE	3	24	1		Y	N
B9	h-l	c	UNKNOWN	SYBR	None	1.72664	0.247182	12.0611	33.102	31.6547	1.78128	10.4364	10.774	1.14607	0.000721656		-0.787969	TRUE	0.364796	TRUE	3	27	1		Y	N
																										N
Well	Sample Name	Target Name	Task	Reporter	Quencher	RQ	RQ Min	RQ Max	Cт	Cт Mean	Cт SD	ΔCт	ΔCт Mean	ΔCт SE	HK Control ΔCт Mean	HK Control ΔCт SE	ΔΔCт	Automatic Ct Threshold	Ct Threshold	Automatic Baseline	Baseline Start	Baseline End	Efficiency	Comments	HIGHSD	BLFAIL
A5	c	actin	UNKNOWN	SYBR	None				19.1233	18.7522	0.717375							TRUE	0.333621	TRUE	3	13	1		Y	N
A6	c	Cas	UNKNOWN	SYBR	None	1	0.122907	8.13626	30.2809	29.4256	1.20961	11.1577	10.6734	0.950328			0	TRUE	0.287905	TRUE	3	24	1		Y	N
A7	c	Tmc1	UNKNOWN	SYBR	None	1	0.310156	3.22418	27.7088	27.3734	0.77168	8.58553	8.6212	0.608308			0	TRUE	0.322819	TRUE	3	22	1		Y	N
A8	c	Tmc1-s	UNKNOWN	SYBR	None	1	0.314759	3.17703	28.715	28.4051	0.753476	9.59178	9.6529	0.600653			0	TRUE	0.271751	TRUE	3	23	1		Y	N
B5	c	actin	UNKNOWN	SYBR	None				19.2081	18.7522	0.717375							TRUE	0.333621	TRUE	3	15	1		Y	N
B6	c	Cas	UNKNOWN	SYBR	None	1	0.122907	8.13626	28.5703	29.4256	1.20961	9.36218	10.6734	0.950328			0	TRUE	0.287905	TRUE	3	23	1		Y	N
B7	c	Tmc1	UNKNOWN	SYBR	None	1	0.310156	3.22418	27.9207	27.3734	0.77168	8.71259	8.6212	0.608308			0	TRUE	0.322819	TRUE	3	22	1		Y	N
B8	c	Tmc1-s	UNKNOWN	SYBR	None	1	0.314759	3.17703	28.9542	28.4051	0.753476	9.74613	9.6529	0.600653			0	TRUE	0.271751	TRUE	3	24	1		Y	N
C5	c	actin	UNKNOWN	SYBR	None				17.9253	18.7522	0.717375							TRUE	0.333621	TRUE	3	12	1		Y	N
C6	c	Cas	UNKNOWN	SYBR	None	1	0.122907	8.13626	Undetermined	29.4256	1.20961		10.6734	0.950328			0	TRUE	0.287905	TRUE	3	27	1		N	Y
C7	c	Tmc1	UNKNOWN	SYBR	None	1	0.310156	3.22418	26.4908	27.3734	0.77168	8.56549	8.6212	0.608308			0	TRUE	0.322819	TRUE	3	21	1		Y	N
C8	c	Tmc1-s	UNKNOWN	SYBR	None	1	0.314759	3.17703	27.5461	28.4051	0.753476	9.62079	9.6529	0.600653			0	TRUE	0.271751	TRUE	3	22	1		Y	N
D5	t	actin	UNKNOWN	SYBR	None				19.1683	18.1934	0.851504							TRUE	0.333621	TRUE	3	13	1		Y	N
D6	t	Cas	UNKNOWN	SYBR	None	1.06397	0.0524339	21.5899	Undetermined	28.7773	1.80027		10.5839	1.36462			-0.0894632	TRUE	0.287905	TRUE	3	19	1		N	Y
D7	t	Tmc1	UNKNOWN	SYBR	None	0.779188	0.102519	5.92215	28.9368	27.1745	1.61463	9.76858	8.98116	1.05389			0.359957	TRUE	0.322819	TRUE	3	23	1		Y	N
D8	t	Tmc1-s	UNKNOWN	SYBR	None	0.639614	0.0739618	5.53132	29.9624	28.491	1.74492	10.7941	10.2976	1.12098			0.644726	TRUE	0.271751	TRUE	3	24	1		Y	N
E5	t	actin	UNKNOWN	SYBR	None				17.5953	18.1934	0.851504							TRUE	0.333621	TRUE	3	12	1		Y	N
E6	t	Cas	UNKNOWN	SYBR	None	1.06397	0.0524339	21.5899	27.5043	28.7773	1.80027	9.90903	10.5839	1.36462			-0.0894632	TRUE	0.287905	TRUE	3	22	1		Y	N
E7	t	Tmc1	UNKNOWN	SYBR	None	0.779188	0.102519	5.92215	25.7664	27.1745	1.61463	8.17114	8.98116	1.05389			0.359957	TRUE	0.322819	TRUE	3	20	1		Y	N
E8	t	Tmc1-s	UNKNOWN	SYBR	None	0.639614	0.0739618	5.53132	26.5632	28.491	1.74492	8.96797	10.2976	1.12098			0.644726	TRUE	0.271751	TRUE	3	21	1		Y	N
F5	t	actin	UNKNOWN	SYBR	None				17.8166	18.1934	0.851504							TRUE	0.333621	TRUE	3	12	1		Y	N
F6	t	Cas	UNKNOWN	SYBR	None	1.06397	0.0524339	21.5899	30.0503	28.7773	1.80027	12.2337	10.5839	1.36462			-0.0894632	TRUE	0.287905	TRUE	3	24	1		Y	N
F7	t	Tmc1	UNKNOWN	SYBR	None	0.779188	0.102519	5.92215	26.8203	27.1745	1.61463	9.00375	8.98116	1.05389			0.359957	TRUE	0.322819	TRUE	3	21	1		Y	N
F8	t	Tmc1-s	UNKNOWN	SYBR	None	0.639614	0.0739618	5.53132	28.9474	28.491	1.74492	11.1308	10.2976	1.12098			0.644726	TRUE	0.271751	TRUE	3	23	1		Y	N
Block Type	96alum
Chemistry	SYBR_GREEN
Experiment File Name	C:\Applied Biosystems\7500\experiments\Zheng\20210705.eds
Experiment Run End Time	2021-07-05 17:52:28 PM CST
Instrument Type	sds7500
Passive Reference	ROX
Well	Sample Name	Target Name	Task	Reporter	Quencher	Cт	Cт Mean	Cт SD	Quantity	Quantity Mean	Quantity SD	Automatic Ct Threshold	Ct Threshold	Automatic Baseline	Baseline Start	Baseline End	Comments	HIGHSD	NOAMP	OUTLIERRG	EXPFAIL	BLFAIL
A4	l	actin	UNKNOWN	SYBR	None	28.8671	20.8211	4.85039				TRUE	0.0944236	TRUE	3	27		Y	N	N	N	N
A8	l	tmc+	UNKNOWN	SYBR	None	41.0195	32.2552	4.06211				TRUE	0.0340036	TRUE	3	38		Y	N	Y	N	N
B4	l	actin	UNKNOWN	SYBR	None	19.5053	20.8211	4.85039				TRUE	0.0944236	TRUE	3	17		Y	N	N	N	N
B5	l	actin	UNKNOWN	SYBR	None	Undetermined	20.8211	4.85039				TRUE	0.0944236	TRUE	3	18		N	N	N	N	Y
B7	l	tmc-	UNKNOWN	SYBR	None	34.6711	34.2816	2.86651				TRUE	0.0411981	TRUE	3	32		Y	N	N	N	N
B8	l	tmc+	UNKNOWN	SYBR	None	32.2723	32.2552	4.06211				TRUE	0.0340036	TRUE	3	30		Y	N	N	N	N
B9	l	tmc+	UNKNOWN	SYBR	None	32.1555	32.2552	4.06211				TRUE	0.0340036	TRUE	3	30		Y	N	N	N	N
C4	l	actin	UNKNOWN	SYBR	None	17.0517	20.8211	4.85039				TRUE	0.0944236	TRUE	3	14		Y	N	N	N	N
C5	l	actin	UNKNOWN	SYBR	None	17.2295	20.8211	4.85039				TRUE	0.0944236	TRUE	3	14		Y	N	N	N	N
C7	l	tmc-	UNKNOWN	SYBR	None	31.3719	34.2816	2.86651				TRUE	0.0411981	TRUE	3	29		Y	N	N	N	N
C8	l	tmc+	UNKNOWN	SYBR	None	30.0177	32.2552	4.06211				TRUE	0.0340036	TRUE	3	28		Y	N	N	N	N
D4	l	actin	UNKNOWN	SYBR	None	18.3563	20.8211	4.85039				TRUE	0.0944236	TRUE	3	16		Y	N	N	N	N
D5	l	actin	UNKNOWN	SYBR	None	18.0842	20.8211	4.85039				TRUE	0.0944236	TRUE	3	15		Y	N	N	N	N
D7	l	tmc-	UNKNOWN	SYBR	None	31.7341	34.2816	2.86651				TRUE	0.0411981	TRUE	3	29		Y	N	N	N	N
D8	l	tmc+	UNKNOWN	SYBR	None	29.7018	32.2552	4.06211				TRUE	0.0340036	TRUE	3	27		Y	N	N	N	N
E4	r	actin	UNKNOWN	SYBR	None	17.9558	18.4041	0.841751				TRUE	0.0944236	TRUE	3	15		Y	N	N	N	N
E5	r	actin	UNKNOWN	SYBR	None	17.5455	18.4041	0.841751				TRUE	0.0944236	TRUE	3	13		Y	N	N	N	N
E6	r	tmc-	UNKNOWN	SYBR	None	32.5729	33.7871	1.78518				TRUE	0.0411981	TRUE	3	30		Y	N	N	N	N
E7	r	tmc-	UNKNOWN	SYBR	None	35.3537	33.7871	1.78518				TRUE	0.0411981	TRUE	3	33		Y	N	N	N	N
E8	r	tmc+	UNKNOWN	SYBR	None	32.1749	32.0649	1.07107				TRUE	0.0340036	TRUE	3	30		Y	N	N	N	N
E9	r	tmc+	UNKNOWN	SYBR	None	31.362	32.0649	1.07107				TRUE	0.0340036	TRUE	3	29		Y	N	N	N	N
F4	r	actin	UNKNOWN	SYBR	None	18.0886	18.4041	0.841751				TRUE	0.0944236	TRUE	3	15		Y	N	N	N	N
F5	r	actin	UNKNOWN	SYBR	None	17.9046	18.4041	0.841751				TRUE	0.0944236	TRUE	3	15		Y	N	N	N	N
F6	r	tmc-	UNKNOWN	SYBR	None	33.3145	33.7871	1.78518				TRUE	0.0411981	TRUE	3	31		Y	N	N	N	N
F7	r	tmc-	UNKNOWN	SYBR	None	34.2942	33.7871	1.78518				TRUE	0.0411981	TRUE	3	31		Y	N	N	N	N
F8	r	tmc+	UNKNOWN	SYBR	None	31.4692	32.0649	1.07107				TRUE	0.0340036	TRUE	3	29		Y	N	N	N	N
F9	r	tmc+	UNKNOWN	SYBR	None	31.2292	32.0649	1.07107				TRUE	0.0340036	TRUE	3	29		Y	N	N	N	N
H5	r	actin	UNKNOWN	SYBR	None	19.5135	18.4041	0.841751				TRUE	0.0944236	TRUE	3	17		Y	N	N	N	N
H7	r	tmc-	UNKNOWN	SYBR	None	35.371	33.7871	1.78518				TRUE	0.0411981	TRUE	3	32		Y	N	N	N	N
H9	r	tmc+	UNKNOWN	SYBR	None	32.8714	32.0649	1.07107				TRUE	0.0340036	TRUE	3	30		Y	N	N	N	N

## Sheet: Sheet3
Block Type	96alum
Chemistry	SYBR_GREEN
Experiment File Name	C:\Applied Biosystems\7500\experiments\Zheng\20211022.eds
Experiment Run End Time	2021-10-22 19:36:12 PM CST
Instrument Type	sds7500
Passive Reference	ROX
Well	Sample Name	Target Name	Task	Reporter	Quencher	RQ	RQ Min	RQ Max	Cт	Cт Mean	Cт SD	ΔCт	ΔCт Mean	ΔCт SE	HK Control ΔCт Mean	HK Control ΔCт SE	ΔΔCт	Automatic Ct Threshold	Ct Threshold	Automatic Baseline	Baseline Start	Baseline End	Efficiency	Comments	HIGHSD	NOAMP	EXPFAIL	BLFAIL
A6	R	ACTIN	UNKNOWN	SYBR	None				26.7005	26.5114	1.69574							TRUE	0.608977	TRUE	3	23	1		Y	N	N	N
A10	R	GFP	UNKNOWN	SYBR	None	8.52146	2.53001	28.7016	29.2982	31.4417	3.01402		4.93032	0.860096			-3.0911	TRUE	0.505137	TRUE	3	24	1		Y	N	N	N
B6	R	ACTIN	UNKNOWN	SYBR	None				26.8574	26.5114	1.69574							TRUE	0.608977	TRUE	3	21	1		Y	N	N	N
B10	R	GFP	UNKNOWN	SYBR	None	8.52146	2.53001	28.7016	31.158	31.4417	3.01402		4.93032	0.860096			-3.0911	TRUE	0.505137	TRUE	3	24	1		Y	N	N	N
D6	R	ACTIN	UNKNOWN	SYBR	None				27.2112	26.5114	1.69574							TRUE	0.608977	TRUE	3	20	1		Y	N	N	N
D10	R	GFP	UNKNOWN	SYBR	None	8.52146	2.53001	28.7016	30.759	31.4417	3.01402		4.93032	0.860096			-3.0911	TRUE	0.505137	TRUE	3	24	1		Y	N	N	N
E5	L	ACTIN	UNKNOWN	SYBR	None				26.6679	26.1146	1.68976							TRUE	0.608977	TRUE	3	22	1		Y	N	N	N
E6	R	ACTIN	UNKNOWN	SYBR	None				24.5175	26.5114	1.69574							TRUE	0.608977	TRUE	3	19	1		Y	N	N	N
E9	L	GFP	UNKNOWN	SYBR	None	1	0.22265	4.49136	37.2141	34.136	3.08396		8.02142	1.05003			0	TRUE	0.505137	TRUE	3	31	1		Y	N	N	N
E10	R	GFP	UNKNOWN	SYBR	None	8.52146	2.53001	28.7016	27.971	31.4417	3.01402		4.93032	0.860096			-3.0911	TRUE	0.505137	TRUE	3	21	1		Y	N	N	N
F5	L	ACTIN	UNKNOWN	SYBR	None				23.4472	26.1146	1.68976							TRUE	0.608977	TRUE	3	19	1		Y	N	N	N
F6	R	ACTIN	UNKNOWN	SYBR	None				26.1914	26.5114	1.69574							TRUE	0.608977	TRUE	3	20	1		Y	N	N	N
F9	L	GFP	UNKNOWN	SYBR	None	1	0.22265	4.49136	31.9369	34.136	3.08396		8.02142	1.05003			0	TRUE	0.505137	TRUE	3	26	1		Y	N	N	N
F10	R	GFP	UNKNOWN	SYBR	None	8.52146	2.53001	28.7016	28.0289	31.4417	3.01402		4.93032	0.860096			-3.0911	TRUE	0.505137	TRUE	3	23	1		Y	N	N	N
G5	L	ACTIN	UNKNOWN	SYBR	None				23.9482	26.1146	1.68976							TRUE	0.608977	TRUE	3	21	1		Y	N	N	N
G6	R	ACTIN	UNKNOWN	SYBR	None				26.2236	26.5114	1.69574							TRUE	0.608977	TRUE	3	20	1		Y	N	N	N
G9	L	GFP	UNKNOWN	SYBR	None	1	0.22265	4.49136	35.8528	34.136	3.08396		8.02142	1.05003			0	TRUE	0.505137	TRUE	3	32	1		Y	N	N	N
G10	R	GFP	UNKNOWN	SYBR	None	8.52146	2.53001	28.7016	28.2895	31.4417	3.01402		4.93032	0.860096			-3.0911	TRUE	0.505137	TRUE	3	22	1		Y	N	N	N
H5	L	ACTIN	UNKNOWN	SYBR	None				23.942	26.1146	1.68976							TRUE	0.608977	TRUE	3	20	1		Y	N	N	N
H6	R	ACTIN	UNKNOWN	SYBR	None				22.9559	26.5114	1.69574							TRUE	0.608977	TRUE	3	17	1		Y	N	N	N
H9	L	GFP	UNKNOWN	SYBR	None	1	0.22265	4.49136	31.9501	34.136	3.08396		8.02142	1.05003			0	TRUE	0.505137	TRUE	3	29	1		Y	N	N	N
H10	R	GFP	UNKNOWN	SYBR	None	8.52146	2.53001	28.7016	27.9986	31.4417	3.01402		4.93032	0.860096			-3.0911	TRUE	0.505137	TRUE	3	23	1		Y	N	N	N
Block Type	96alum
Chemistry	SYBR_GREEN
Experiment File Name	C:\Applied Biosystems\7500\experiments\Zheng\20211024.eds
Experiment Run End Time	2021-10-24 19:13:46 PM CST
Instrument Type	sds7500
Passive Reference	ROX
Well	Sample Name	Target Name	Task	Reporter	Quencher	RQ	RQ Min	RQ Max	Cт	Cт Mean	Cт SD	ΔCт	ΔCт Mean	ΔCт SE	HK Control ΔCт Mean	HK Control ΔCт SE	ΔΔCт	Automatic Ct Threshold	Ct Threshold	Automatic Baseline	Baseline Start	Baseline End	Efficiency	Comments	HIGHSD	OUTLIERRG
A2	0	acin	UNKNOWN	SYBR	None				22.9611	20.5508	1.62611							TRUE	0.854788	TRUE	3	16	1		Y	N
A3	L	acin	UNKNOWN	SYBR	None				22.7045	20.959	1.82125							TRUE	0.854788	TRUE	3	15	1		Y	N
A4	R	acin	UNKNOWN	SYBR	None				20.467	22.2243	1.22163							TRUE	0.854788	TRUE	3	16	1		Y	N
A7	0	cas	UNKNOWN	SYBR	None	1	0.351412	2.84567	36.1014	34.5573	1.14656		14.0065	0.703457			0	TRUE	0.782402	TRUE	3	28	1		Y	N
A8	L	cas	UNKNOWN	SYBR	None	24.5509	8.60148	70.0749	32.9538	30.3478	2.33794		9.38878	0.7409			-4.61771	TRUE	0.782402	TRUE	3	26	1		Y	N
A9	R	cas	UNKNOWN	SYBR	None	35.1647	12.1945	101.403	30.2197	31.0948	2.73184		8.87043	0.748136			-5.13605	TRUE	0.782402	TRUE	3	21	1		Y	N
B2	0	acin	UNKNOWN	SYBR	None				20.5417	20.5508	1.62611							TRUE	0.854788	TRUE	3	14	1		Y	N
B3	L	acin	UNKNOWN	SYBR	None				19.3941	20.959	1.82125							TRUE	0.854788	TRUE	3	12	1		Y	N
B4	R	acin	UNKNOWN	SYBR	None				22.8337	22.2243	1.22163							TRUE	0.854788	TRUE	3	16	1		Y	N
B7	0	cas	UNKNOWN	SYBR	None	1	0.351412	2.84567	35.0381	34.5573	1.14656		14.0065	0.703457			0	TRUE	0.782402	TRUE	3	28	1		Y	N
B8	L	cas	UNKNOWN	SYBR	None	24.5509	8.60148	70.0749	28.6967	30.3478	2.33794		9.38878	0.7409			-4.61771	TRUE	0.782402	TRUE	3	22	1		Y	N
B9	R	cas	UNKNOWN	SYBR	None	35.1647	12.1945	101.403	29.4682	31.0948	2.73184		8.87043	0.748136			-5.13605	TRUE	0.782402	TRUE	3	22	1		Y	N
C2	0	acin	UNKNOWN	SYBR	None				17.7222	20.5508	1.62611							TRUE	0.854788	TRUE	3	10	1		Y	N
C3	L	acin	UNKNOWN	SYBR	None				22.9525	20.959	1.82125							TRUE	0.854788	TRUE	3	16	1		Y	N
C4	R	acin	UNKNOWN	SYBR	None				22.342	22.2243	1.22163							TRUE	0.854788	TRUE	3	15	1		Y	N
C7	0	cas	UNKNOWN	SYBR	None	1	0.351412	2.84567	32.5557	34.5573	1.14656		14.0065	0.703457			0	TRUE	0.782402	TRUE	3	26	1		Y	N
C8	L	cas	UNKNOWN	SYBR	None	24.5509	8.60148	70.0749	32.2144	30.3478	2.33794		9.38878	0.7409			-4.61771	TRUE	0.782402	TRUE	3	25	1		Y	N
C9	R	cas	UNKNOWN	SYBR	None	35.1647	12.1945	101.403	30.3587	31.0948	2.73184		8.87043	0.748136			-5.13605	TRUE	0.782402	TRUE	3	24	1		Y	N
D2	0	acin	UNKNOWN	SYBR	None				20.4447	20.5508	1.62611							TRUE	0.854788	TRUE	3	13	1		Y	N
D3	L	acin	UNKNOWN	SYBR	None				23.4361	20.959	1.82125							TRUE	0.854788	TRUE	3	16	1		Y	N
D4	R	acin	UNKNOWN	SYBR	None				24.1396	22.2243	1.22163							TRUE	0.854788	TRUE	3	17	1		Y	N
D7	0	cas	UNKNOWN	SYBR	None	1	0.351412	2.84567	33.4835	34.5573	1.14656		14.0065	0.703457			0	TRUE	0.782402	TRUE	3	27	1		Y	N
D8	L	cas	UNKNOWN	SYBR	None	24.5509	8.60148	70.0749	32.496	30.3478	2.33794		9.38878	0.7409			-4.61771	TRUE	0.782402	TRUE	3	25	1		Y	N
D9	R	cas	UNKNOWN	SYBR	None	35.1647	12.1945	101.403	29.0636	31.0948	2.73184		8.87043	0.748136			-5.13605	TRUE	0.782402	TRUE	3	22	1		Y	N
E2	0	acin	UNKNOWN	SYBR	None				20.956	20.5508	1.62611							TRUE	0.854788	TRUE	3	14	1		Y	N
E3	L	acin	UNKNOWN	SYBR	None				21.1342	20.959	1.82125							TRUE	0.854788	TRUE	3	14	1		Y	N
E4	R	acin	UNKNOWN	SYBR	None				22.0963	22.2243	1.22163							TRUE	0.854788	TRUE	3	15	1		Y	N
E7	0	cas	UNKNOWN	SYBR	None	1	0.351412	2.84567	35.3594	34.5573	1.14656		14.0065	0.703457			0	TRUE	0.782402	TRUE	3	28	1		Y	N
E8	L	cas	UNKNOWN	SYBR	None	24.5509	8.60148	70.0749	30.4909	30.3478	2.33794		9.38878	0.7409			-4.61771	TRUE	0.782402	TRUE	3	23	1		Y	N
E9	R	cas	UNKNOWN	SYBR	None	35.1647	12.1945	101.403	27.6715	31.0948	2.73184		8.87043	0.748136			-5.13605	TRUE	0.782402	TRUE	3	20	1		Y	N
F2	0	acin	UNKNOWN	SYBR	None				21.8397	20.5508	1.62611							TRUE	0.854788	TRUE	3	15	1		Y	N
F3	L	acin	UNKNOWN	SYBR	None				19.974	20.959	1.82125							TRUE	0.854788	TRUE	3	13	1		Y	N
F4	R	acin	UNKNOWN	SYBR	None				22.6778	22.2243	1.22163							TRUE	0.854788	TRUE	3	15	1		Y	N
F7	0	cas	UNKNOWN	SYBR	None	1	0.351412	2.84567	34.1506	34.5573	1.14656		14.0065	0.703457			0	TRUE	0.782402	TRUE	3	27	1		Y	N
F8	L	cas	UNKNOWN	SYBR	None	24.5509	8.60148	70.0749	29.9774	30.3478	2.33794		9.38878	0.7409			-4.61771	TRUE	0.782402	TRUE	3	23	1		Y	N
F9	R	cas	UNKNOWN	SYBR	None	35.1647	12.1945	101.403	30.3706	31.0948	2.73184		8.87043	0.748136			-5.13605	TRUE	0.782402	TRUE	3	23	1		Y	N
G2	0	acin	UNKNOWN	SYBR	None				21.0166	20.5508	1.62611							TRUE	0.854788	TRUE	3	14	1		Y	N
G3	L	acin	UNKNOWN	SYBR	None				16.9596	20.959	1.82125							TRUE	0.854788	TRUE	3	10	1		Y	N
G4	R	acin	UNKNOWN	SYBR	None				19.975	22.2243	1.22163							TRUE	0.854788	TRUE	3	13	1		Y	N
G7	0	cas	UNKNOWN	SYBR	None	1	0.351412	2.84567	35.3344	34.5573	1.14656		14.0065	0.703457			0	TRUE	0.782402	TRUE	3	28	1		Y	N
G8	L	cas	UNKNOWN	SYBR	None	24.5509	8.60148	70.0749	23.8896	30.3478	2.33794		9.38878	0.7409			-4.61771	TRUE	0.782402	TRUE	3	17	1		Y	Y
G9	R	cas	UNKNOWN	SYBR	None	35.1647	12.1945	101.403	31.4301	31.0948	2.73184		8.87043	0.748136			-5.13605	TRUE	0.782402	TRUE	3	25	1		Y	N
H2	0	acin	UNKNOWN	SYBR	None				18.9244	20.5508	1.62611							TRUE	0.854788	TRUE	3	11	1		Y	N
H3	L	acin	UNKNOWN	SYBR	None				19.3452	20.959	1.82125							TRUE	0.854788	TRUE	3	12	1		Y	N
H4	R	acin	UNKNOWN	SYBR	None				22.0829	22.2243	1.22163							TRUE	0.854788	TRUE	3	15	1		Y	N
H7	0	cas	UNKNOWN	SYBR	None	1	0.351412	2.84567	34.4351	34.5573	1.14656		14.0065	0.703457			0	TRUE	0.782402	TRUE	3	27	1		Y	N
H8	L	cas	UNKNOWN	SYBR	None	24.5509	8.60148	70.0749	28.1788	30.3478	2.33794		9.38878	0.7409			-4.61771	TRUE	0.782402	TRUE	3	21	1		Y	N
H9	R	cas	UNKNOWN	SYBR	None	35.1647	12.1945	101.403	28.1568	31.0948	2.73184		8.87043	0.748136			-5.13605	TRUE	0.782402	TRUE	3	21	1		Y	N
