# Supplementary material for: Preventing autosomal-dominant hearing loss in Bth mice with CRISPR/CasRx-based RNA editing
Source: Signal Transduct Target Ther. 2022 Mar 14;7:79. doi: 10.1038/s41392-022-00893-4 (PMC8918553; doi:10.1038/s41392-022-00893-4)
Supplement: Supplementary file 4 — Dataset 3 [file 41392_2022_893_MOESM4_ESM.xls]

## Sheet: ABR
4w
Tmc1Bth/+ CasRx + sgRNA3(n=27)
4K	55	60	70	55	50	50	60	55	55	55	60	60	45	55	40	45	55	50	55	55	65	65	55	75	70	75	50
8K	50	60	60	45	55	40	45	50	50	40	35	55	40	35	25	45	55	40	40	40	60	70	40	45	40	45	75
16K	70	75	75	75	75	60	75	65	70	55	55	70	55	55	50	70	70	60	60	50	65	70	60	65	70	65	65
24K	70	80	75	75	75	70	75	70	65	60	70	70	65	55	55	70	70	70	60	65	75	60	70	70	85	85	80
32K	70	70	70	70	65	65	80	80	65	60	75	80	75	75	75	80	75	75	75	80	80	80	80	75	90	90	80
CLICK	65	70	75	60	65	55	60	60	60	55	55	65	55	55	65	70	70	70	65	75	70	55	65	60	70	85
Tmc1Bth/+ non-injected(n=17)
4K	75	75	75	80	75	70	80	65	75	75	80	80	80	80	80	80	85
8K	70	70	50	80	80	50	60	75	80	55	90	65	80	50	60	50	75
16K	80	75	75	80	75	75	85	75	80	70	80	75	80	80	80	80	75
24K	80	75	75	80	85	80	75	80	80	75	75	80	70	75	75	75	85
32K	75	75	80	85	80	85	85	75	80	80	85	85	80	80	80	90	90
CLICK	75	80	70	90	85	75	75	75	80	70	85	70	80	70	80	65	75
Tmc1+/+(n=9)
4K	50	70	55	45	45	20	60	40	40
8K	35	40	30	30	30	20	40	45	25
16K	25	35	30	40	40	25	25	50	25
24K	25	40	40	50	50	35	25	60	30
32K	30	30	40	60	60	45	40	65	35
CLICK	50			50	50	45
8w
Tmc1Bth/+ CasRx + sgRNA3(n=16)
4K	65	70	80	55	70	70	75	70	80	70	70	75	85	65	70	75
8K	70	55	60	70	70	75	70	40	70	65	65	75	65	60	70	65
16K	70	75	80	70	80	75	75	90	85	90	80	90	75	75	75	70
24K	70	80	80	80	85	80	85	85	90	90	85	90	75	80	75	85
32K	75	85	80	85	85	85	90	90	90	90	90	85	90	85	90	85
CLICK	70	65	70	75	85	85	85	90	70	70	75	80	90	80	80	70
Tmc1Bth/+ non-injected(n=13)
4K	80	75	85	65	90	90	90	85	90	90	85	80	85
8K	80	70	80	75	90	90	80	80	85	80	85	85	80
16K	80	90	90	80	90	90	80	90	90	80	90	90	90
24K	75	90	90	75	85	90	85	90	90	90	90	90	90
32K	80	90	90	85	90	90	90	90	90	90	85	85	90
CLICK	85	80	80	80	90	90	90	90	90	90	85	90	85
Tmc1+/+(n=10)
4K	55	60	50	50	50	65	65	65	65	65
8K	35	35	25	25	25	35	25	35	45	45
16K	25	25	20	20	25	50	25	30	35	55
24K	30	30	20	25	25	50	40	35	45	60
32K	35	40	25	35	40	70	45	45	45	65
CLICK	50	55	55	55	65	65
12w
Tmc1Bth/+ CasRx + sgRNA3(n=9)
4K	70	85	80	70	85	85	85	80	85
8K	80	80	80	70	80	80	85	80	85
16K	80	85	85	85	75	90	80	80	85
24K	80	85	80	90	80	85	90	90	90
32K	85	85	90	90	85	80	90	90	90
CLICK	85	85	90	70	80	85	80	90	85
Tmc1Bth/+ non-injected(n=13)
4K	90	90	90	90	90	85	90	85	90	90	90	90	90
8K	90	90	85	90	90	90	90	85	90	85	85	85	90
16K	90	90	90	90	90	90	90	90	85	90	90	90	90
24K	90	90	90	90	90	85	90	90	90	90	90	90	90
32K	90	90	90	90	90	90	90	90	90	90	90	90	90
CLICK	90	90	90	90	90	90	90	80	90	90	90	90	90
Tmc1+/+(n=5)
4K	70	70	70	75	70
8K	45	35	35	40	45
16K	45	25	30	35	35
24K	55	25	25	40	40
32K	75	40	35	50	45
CLICK	80	60	60	60	60
4W
Tmc1+/+ + AAV-CasRx + NT (n=6)
4K	40	75	70	65	85	85
8K	25	45	40	35	45	50
16K	25	40	40	30	35	45
24K	30	45	40	35	45	55
32K	35	70	60	50	65	70
Tmc1+/+ CasRx + sgRNA3(n=4)
4K	55	45	40	80
8K	30	30	20	50
16K	30	40	20	45
24K	40	50	25	65
32K	40	60	35	60
Tmc1+/+ (n=8)
4K	45	60	60	75	70	70	60	85
8K	30	40	40	45	45	35	25	45
16K	40	25	45	45	40	30	25	35
24K	50	25	50	50	40	35	30	40
32K	60	40	60	70	65	55	40	55

## Sheet: DPOAE
4w
Tmc1Bth/+ CasRx + sgRNA3(n=10)
4K	70	70	70	75	75	75	80	80	80	80
8K	60	75	60	60	75	50	60	80	70	55
16K	70	75	75	75	70	75	70	75	75	45
24K	80	60	70	80	65	75	80	80	80	70
32K	80	75	80	80	80	80	80	75	80	80
Tmc1Bth/+ non-injected(n=9)
4K	80	75	80	80	80	80	80	80	80
8K	80	70	80	75	70	70	80	75	80
16K	80	70	80	80	80	80	80	80	80
24K	80	75	80	80	75	80	80	80	80
32K	80	80	80	80	80	80	80	80	80
8w
Tmc1Bth/+ CasRx + sgRNA3(n=15)
4K	75	80	80	80	80	80	80	75	80	80	80	80	80	80	75
8K	55	55	70	80	65	80	80	75	55	60	45	80	70	70	65
16K	75	70	55	80	75	80	80	60	45	65	35	65	75	60	70
24K	70	80	80	80	80	80	80	80	75	80	75	80	80	75	85
32K	80	80	80	80	80	80	80	80	75	80	75	80	80	80	85
Tmc1Bth/+ non-injected(n=15)
4K	80	80	80	80	80	80	80	80	80	80	80	80	80	80	80
8K	70	60	65	65	80	80	80	75	80	65	80	80	80	70	80
16K	75	70	60	70	75	80	75	80	80	65	80	80	80	65	80
24K	75	80	75	80	80	80	80	80	80	80	80	80	80	80	80
32K	80	80	80	80	80	80	80	80	80	80	80	80	80	80	80
12w
Tmc1Bth/+ CasRx + sgRNA3(n=5)
4K	80	80	80	80	80	80	80	80
8K	75	80	65	80	80	70	60	60
16K	70	80	55	80	80	80	70	75
24K	80	80	80	80	80	80	80	80
32K	80	80	80	80	80	80	80	80
Tmc1Bth/+ non-injected(n=5)
4K	80	80	80	80	80	80	80	80
8K	75	80	65	80	75	75	60	65
16K	80	80	70	80	80	80	80	75
24K	80	80	80	80	80	80	80	80
32K	80	80	80	80	80	80	80	80

## Sheet: Sheet1
Amplititude
Tmc1Bth/+ CasRx + sgRNA3(n=10)
80 dB	106.645	117.54	138.125	47.935	7.545	110.82	178.19	90.35	89.365	83.17
90 dB	96.49	79.14	151.62	134.765	149.035	259.805	129.22	159.475	136.025	96.68
Tmc1Bth/+ non-injected(n=10)
80 dB	91.63	157.775	151.395	241.195	208.36	241.93	177.09	142.02	142.53	245
90 dB	288.39	155.35	177.435	304.08	239	281.24	199.28	171.45	213.045	359.88
Tmc1+/+(n=2)
80 dB	500	415
90 dB	310	720
latency
Tmc1Bth/+ CasRx + sgRNA3(n=10)
80 dB	2.02	2.1	2.43	2.88	2.55	2.3	2.59	2.34	2.34	1.89
90 dB	1.6	1.93	1.89	2.67	1.93	0.95	1.69	2.43	2.02	1.81
Tmc1Bth/+ non-injected(n=10)
80 dB	3.33	2.8	3.5	3.17	4.24	3.5	3.41	3.62	4.4	2.55
90 dB	2.55	2.39	2.14	3.99	3.95	3.74	3.17	2.8	3.58	2.43
Tmc1+/+(n=2)
80 dB	1.65	1.85
90 dB	1.93	1.15
